# Supplementary material for: A Perspective on the (Rise and Fall of) Protein β-Turns
Source: Int J Mol Sci. 2022 Oct 14;23(20):12314. doi: 10.3390/ijms232012314 (PMC9604201; doi:10.3390/ijms232012314)
Supplement: Supplementary file 1 [file ijms-23-12314-s001.zip]

Archive with 1 entries (1 files):
- ijms-1949054-supplementary.pdf
